# Supplementary material for: Sensor Technologies for Measuring Tongue Biomechanics Relevant to Swallowing: A Narrative Review
Source: Sensors (Basel). 2026 May 30;26(11):3453. doi: 10.3390/s26113453 (PMC13258970; doi:10.3390/s26113453)
Supplement: Supplementary file 1 [file sensors-26-03453-s001.zip]

Archive with 1 entries (1 files):
- sensors-4265134-supplementary.pdf
